# Supplementary material for: Targeting APE1/Ref-1 to alleviate formalin-induced pain and spinal neuro-inflammation in rats: a promising therapeutic approach
Source: Front Neurosci. 2025 Jul 30;19:1542264. doi: 10.3389/fnins.2025.1542264 (PMC12343525; doi:10.3389/fnins.2025.1542264)
Supplement: Supplementary file 1 [file Table_1.xlsx]

## Sheet: Pawedema
	Paw edema height	Control		E3330		Formalin		Formalin+E3330		Comparasion	One-Way Anova	t-test
		Mean ± SEM	Number of rat	Mean± SEM	Number of rat	Mean± SEM	Number of rat	Mean± SEM	Number of rat		P value	t-value	df	F	Sig.
Paw edema height	0h	3.6167 ± 0.13017	6	3.56666666666667 ± 0.147572957474524	6	3.53333333333333 ± 0.105409255338946	6	3.6000 ± 0.244948974278318	7	Control vs. E3330	P= 0.997159133170174	t= 0.25409134249318	df= 10	0.123882	0.732166
										Control vs. Formalin	P= 0.987231309864295	t= 0.497518595104995	df= 10	0.984802	0.344421
										Control vs. Formalin+E3330	P= 1	t= 0.0570947561949651	df= 11	3.03036	0.109579
										E3330 vs. Formalin	P= 0.999150393409953	t= 0.183803655523451	df= 10	1.56522	0.23938
										E3330 vs. Formalin+E3330	P= 0.999051044406122	t= -0.111550163218291	df= 11	2.19869	0.166202
										Formalin vs. Formalin+E3330	P= 0.992588292754772	t= -0.235278258864216	df= 11	5.33821	0.0412655
	1h	4.11666666666667 ± 0.177795138041261	6	3.56666666666667 ± 0.147572957474524	6	5.25 ± 0.214087209644419	6	5.2857 ± 0.420560041253707	7	Control vs. E3330	P= 0.540914372978097	t= 2.38033042766107	df= 10	0.0697404	0.797078
										Control vs. Formalin	P= 0.0498582692905112	t= -4.07251345653499	df= 10	0.406241	0.538202
										Control vs. Formalin+E3330	P= 0.0329768037340169	t= -2.40790708387783	df= 11	5.58395	0.0376116
										E3330 vs. Formalin	P= 0.00241496406305508	t= -6.47382695915825	df= 10	1.008	0.339057
										E3330 vs. Formalin+E3330	P= 0.0013543987215674	t= -3.60479319567361	df= 11	6.80672	0.0243022
										Formalin vs. Formalin+E3330	P= 0.999718985348353	t= -0.0717565969497182	df= 11	3.88754	0.0743176
	Day 2	3.93333333333333 ± 0.149814700361628	6	3.56666666666667 ± 0.147572957474524	6	7.58333333333333 ± 0.436208410943413	6	5.5143 ± 0.258593790140675	7	Control vs. E3330	P= 0.79050527614655	t= 1.74361721860766	df= 10	0.126783	0.729189
										Control vs. Formalin	P= 0	t= -7.91382484400119	df= 10	13.8123	0.00399835
										Control vs. Formalin+E3330	P= 0.00236755496490637	t= -5.05079400831779	df= 11	3.76689	0.0783284
										E3330 vs. Formalin	P= 0	t= -8.72249973183807	df= 10	14.4315	0.00349219
										E3330 vs. Formalin+E3330	P= 0	t= -6.24016059686607	df= 11	3.36167	0.0939058
										Formalin vs. Formalin+E3330	P= 0	t= 4.22648081774277	df= 11	3.53039	0.0869935
	Day 3	3.91666666666667 ± 0.162104218877171	6	3.56666666666667 ± 0.147572957474524	6	6.5 ± 0.223606797749979	6	4.8571 ± 0.260820265478651	7	Control vs. E3330	P= 0.661493354283962	t=1.59660043466638	df= 10	0.0682314	0.79923
										Control vs. Formalin	P= 0	t= -9.35365681690893	df= 10	0.00816993	0.929764
										Control vs. Formalin+E3330	P= 0.0199389000663038	t= -2.93643224085797	df= 11	0.780662	0.395839
										E3330 vs. Formalin	P= 0	t=-10.9487972394557	df= 10	0.0601052	0.811288
										E3330 vs. Formalin+E3330	P= 0.00127890242552731	t= -4.10597491585126	df= 11	1.07819	0.321389
										Formalin vs. Formalin+E3330	P= 0	t= 4.69189422030454	df= 11	0.432583	0.524249
	Day 4	3.71666666666667 ± 0.144721955640616	6	3.56666666666667 ± 0.147572957474524	6	7.33333333333333 ± 0.380058475033045	6	4.2143 ± 0.101015254455221	7	Control vs. E3330	P= 0.961742785780597	t=0.725712062321705	df= 10	0	1
										Control vs. Formalin	P= 0	t= -8.89314387951793	df= 10	2.38621	0.153443
										Control vs. Formalin+E3330	P= 0.364940317488592	t= -2.88554851157035	df= 11	0.504435	0.492341
										E3330 vs. Formalin	P= 0	t= -9.23873790486917	df= 10	2.35342	0.156016
										E3330 vs. Formalin+E3330	P= 0.164380414192783	t= -3.71171318053554	df= 11	0.426271	0.527234
										Formalin vs. Formalin+E3330	P= 0	t= 8.52081162620268	df= 11	3.77334	0.0781076
	Day 5	3.61666666666667 ± 0.130170827931778	6	3.56666666666667 ± 0.147572957474524	6	6.25 ± 0.335410196624969	6	4.0714 ± 0.130410132739325	7	Control vs. E3330	P= 0.998093079384157	t=0.25409134249318	df= 10	0.123882	0.732166
										Control vs. Formalin	P= 0	t= -7.31920866287086	df= 10	6.14728	0.0325779
										Control vs. Formalin+E3330	P= 0.381743304501419	t= -2.45181563237103	df= 11	0.00982283	0.922834
										E3330 vs. Formalin	P= 0	t= -7.32272210306788	df= 10	4.97311	0.0498384
										E3330 vs. Formalin+E3330	P= 0.294680980982763	t= -2.57308013392821	df= 11	0.153839	0.702386
										Formalin vs. Formalin+E3330	P= 0	t= 6.42240054448327	df= 11	6.30428	0.0289436

## Sheet: Behavioral tests
	Behavioral parameters	Control		E3330		Formalin		Formalin+E3330		Comparasion	One-Way Anova	t-test
		Mean ± SEM	Number of rat	Mean± SEM	Number of rat	Mean± SEM	Number of rat	Mean± SEM	Number of rat		P value	t-value	df	F	Sig.
Pain Latency (Seconds)	0h	15.4559 ± 0.81208	11	16.5273 ± 0.95915	11	15.4798 ± 0.80016	11	16.5357 ± 0.87619	11	Control vs. E3330	0.816891	-0.852482	20	0.0813458	0.778414
										Control vs. Formalin	0.999997	-0.020932	20	0.134987	0.717175
										Control vs. Formalin+E3330	0.813384	-0.90384	20	0.00651553	0.936468
										E3330 vs. Formalin	0.826692	0.839	20	0.314	0.582
										E3330 vs. Formalin+E3330	1	-0.006	20	0.038	0.848
										Formalin vs. Formalin+E3330	0.823264	-0.89	20	0.16	0.694
	1 hr	15.5782 ± 0.93246	11	17.5209 ± 0.91129	11	11.3089 ± 0.70374	11	17.5652 ± 0.82584	11	Control vs. E3330	0.37939	-1.49003	20	0.0661504	0.799654
										Control vs. Formalin	0.00518655	3.65456	20	2.75992	0.11225
										Control vs. Formalin+E3330	0.359594	-1.59526	20	0.656934	0.427184
										E3330 vs. Formalin	0	5.395	20	1.797	0.195
										E3330 vs. Formalin+E3330	0.999982	-0.036	20	0.277	0.605
										Formalin vs. Formalin+E3330	0	-5.766	20	0.672	0.422
	Day4	15.8127 ± 0.89346	11	20.8664 ± 1.33349	11	8.4770 ± 0.59376	11	20.2126 ± 1.04068	11	Control vs. E3330	0.00506339	-3.14841	20	5.5355	0.0289829
										Control vs. Formalin	0	6.83812	20	2.79503	0.11013
										Control vs. Formalin+E3330	0.0175468	-3.20786	20	0.180052	0.675858
										E3330 vs. Formalin	0	8.488	20	18.24	0
										E3330 vs. Formalin+E3330	0.966949	0.386	20	2.65	0.119
										Formalin vs. Formalin+E3330	0	-9.795	20	3.382	0.081
Paw Withdrawal threshold (g)	0h	1.1900 ± 0.09899	7	1.1433 ± 0.10330	6	1.1978 ± 0.11866	9	1.0290 ± 0.11433	10	Control vs. E3330	0.993723	0.325	11	0.399	0.54
										Control vs. Formalin	0.99996	-0.048	14	0.531	0.478
										Control vs. Formalin+E3330	0.744201	1.004	15	0.077	0.785
										E3330 vs. Formalin	0.988442	-0.322	13	0.849	0.374
										E3330 vs. Formalin+E3330	0.901796	0.677	14	0.225	0.643
										Formalin vs. Formalin+E3330	0.67019	1.023	17	0.073	0.79
	1 hr	0.9800 ± 0.10693	7	1.1433 ± 0.10330	6	0.5444 ± 0.05444	9	0.9800 ± 0.12652	10	Control vs. E3330	0.755348	-1.088	11	0.568	0.467
										Control vs. Formalin	0.0327123	3.883	14	0.218	0.648
										Control vs. Formalin+E3330	1	0	15	1.594	0.226
										E3330 vs. Formalin	0.0034225	5.609	13	4.16	0.062
										E3330 vs. Formalin+E3330	0.711213	0.892	14	0.499	0.492
										Formalin vs. Formalin+E3330	0.0168345	-3.039	17	4.44	0.05
	Day4	1.1900 ± 0.09899	7	1.4700 ± 0.17892	6	0.5444 ± 0.05444	9	1.0290 ± 0.13567	10	Control vs. E3330	0.463067	-1.425	11	0.813	0.387
										Control vs. Formalin	0.00413641	6.063	14	8.222	0.012
										Control vs. Formalin+E3330	0.772825	0.88	15	1.869	0.192
										E3330 vs. Formalin	0.000100505	5.844	13	5.505	0.035
										E3330 vs. Formalin+E3330	0.0801661	1.975	14	0.049	0.828
										Formalin vs. Formalin+E3330	0.0215061	-3.18	17	9.753	0.006

## Sheet: gene expression 
	Markers by using RT-PCR	Control		E3330		Formalin		Formalin+E3330		Comparasion	One-Way Anova	t-test
		Mean ± SEM	Number of rat	Mean± SEM	Number of rat	Mean± SEM	Number of rat	Mean± SEM	Number of rat		P value	t-value	df	F	Sig.
Inflammatory Markers	APE1	1.2707 ± 0.11575	4	1.4343 ± 0.13984	4	0.4138 ± 0.06191	4	1.9608 ± 0.20489	4	Control vs. E3330	0.842	-0.901	6	0.033	0.862
										Control vs. Formalin	0.005	6.441	6	1.132	0.328
										Control vs. Formalin+E3330	0.021	-1.566	6	0.756	0.418
										E3330 vs. Formalin	0.001	6.591	6	1.067	0.341
										E3330 vs. Formalin+E3330	0.086	-0.876	6	0.473	0.517
										Formalin vs. Formalin+E3330	0	-5.315	6	2.191	0.189
	NF-ĸB	1.2621 ± 0.12449	4	0.7911 ± 0.10338	4	2.4524 ± 0.19837	4	0.1306 ± 0.00233	4	Control vs. E3330	0.093	2.911	6	0.06	0.815
										Control vs. Formalin	0	-5.083	6	0.643	0.453
										Control vs. Formalin+E3330	0	6.592	6	0.323	0.59
										E3330 vs. Formalin	0	-7.427	6	1.071	0.341
										E3330 vs. Formalin+E3330	0.015	4.004	6	0.233	0.647
										Formalin vs. Formalin+E3330	0	10.104	6	1.477	0.27
	IL-6	0.9177 ± 0.08459	4	0.6791 ± 0.08113	4	2.4526 ± 0.23822	4	0.6405 ± 0.06245	4	Control vs. E3330	0.617	2.036	6	0.135	0.726
										Control vs. Formalin	0	-6.072	6	1.819	0.226
										Control vs. Formalin+E3330	0.502	2.637	6	0.991	0.358
										E3330 vs. Formalin	0	-7.047	6	2.095	0.198
										E3330 vs. Formalin+E3330	0.997	0.377	6	0.173	0.692
										Formalin vs. Formalin+E3330	0	7.358	6	2.689	0.152
	TNF-α	0.8249 ± 0.0736	4	0.6809 ± 0.10752	4	1.3345 ± 0.14693	4	0.3554 ± 0.12548	4	Control vs. E3330	0.818	1.105	6	0.362	0.569
										Control vs. Formalin	0.04	-3.101	6	1.399	0.282
										Control vs. Formalin+E3330	0.061	3.227	6	0.557	0.484
										E3330 vs. Formalin	0.009	-3.59	6	0.369	0.566
										E3330 vs. Formalin+E3330	0.25	1.97	6	0.044	0.841
										Formalin vs. Formalin+E3330	0	5.067	6	0.136	0.725
	TNFR1	1.1636 ± 0.14274	4	1.0556 ± 0.10909	4	3.0798 ± 0.81974	4	0.7323 ± 0.05213	4	Control vs. E3330	0.998	0.602	6	0.278	0.617
										Control vs. Formalin	0.032	-5.253	6	1.39	0.283
										Control vs. Formalin+E3330	0.885	2.838	6	3.268	0.121
										E3330 vs. Formalin	0.023	-6.217	6	4.781	0.071
										E3330 vs. Formalin+E3330	0.947	2.673	6	2.566	0.16
										Formalin vs. Formalin+E3330	0.009	8.624	6	20.508	0.004
	iNOS	1.161 ± 0.08042	4	0.4383 ± 0.03663	4	1.7951 ± 0.2003	4	0.2574 ± 0.02616	4	Control vs. E3330	0.003	8.177	6	6.755	0.041
										Control vs. Formalin	0.007	-2.938	6	0.899	0.38
										Control vs. Formalin+E3330	0	10.685	6	11.809	0.014
										E3330 vs. Formalin	0	-6.663	6	2.286	0.181
										E3330 vs. Formalin+E3330	0.661	4.019	6	1.013	0.353
										Formalin vs. Formalin+E3330	0	7.612	6	2.67	0.153
	NLRP3	1.1446 ± 0.10883	4	0.8349 ± 0.04711	4	4.7190 ± 0.37166	4	1.5914 ± 0.25072	4	Control vs. E3330	0.782	2.612	6	10.828	0.017
										Control vs. Formalin	0	-9.23	6	47.195	0
										Control vs. Formalin+E3330	0.544	-1.634	6	19.611	0.004
										E3330 vs. Formalin	0	-10.368	6	70.019	0
										E3330 vs. Formalin+E3330	0.151	-2.965	6	39.371	0.001
										Formalin vs. Formalin+E3330	0	6.976	6	6.972	0.039
	Caspase-1	0.5425 ± 0.17121	4	0.5013 ± 0.19445	4	4.2139 ± 0.42600	4	1.1983 ± 0.39594	4	Control vs. E3330	1	0.159	6	0.166	0.698
										Control vs. Formalin	0	-7.997	6	2.49	0.166
										Control vs. Formalin+E3330	0.491	-1.52	6	2.755	0.148
										E3330 vs. Formalin	0	-7.928	6	1.847	0.223
										E3330 vs. Formalin+E3330	0.441	-1.58	6	2.007	0.206
										Formalin vs. Formalin+E3330	0	5.185	6	0.008	0.93
	IL-1β	0.9456 ± 0.0513	4	0.9285 ± 0.07243	4	2.1841 ± 0.31322	4	0.5243 ± 0.16775	4	Control vs. E3330	1	0.193	6	0.231	0.648
										Control vs. Formalin	0.002	-3.902	6	6.451	0.044
										Control vs. Formalin+E3330	0.401	2.402	6	2.676	0.153
										E3330 vs. Formalin	0.002	-3.906	6	5.412	0.059
										E3330 vs. Formalin+E3330	0.435	2.212	6	1.722	0.237
										Formalin vs. Formalin+E3330	0	4.671	6	1.664	0.245
Neuroplasticity Biomarkers	BDNF	1.0101 ± 0.05694	4	0.752 ± 0.06669	4	2.722 ± 0.41527	4	0.4898 ± 0.15112	4	Control vs. E3330	0.849	2.943	6	0.165	0.699
										Control vs. Formalin	0.001	-4.084	6	9.155	0.023
										Control vs. Formalin+E3330	0.398	3.222	6	5.372	0.06
										E3330 vs. Formalin	0	-4.684	6	8.486	0.027
										E3330 vs. Formalin+E3330	0.842	1.588	6	4.081	0.09
										Formalin vs. Formalin+E3330	0	5.051	6	4.338	0.082
	TrkB	0.7126 ± 0.11242	4	0.5206 ± 0.15062	4	5.6036 ± 0.56172	4	1.5417 ± 0.36720	4	Control vs. E3330	0.979	1.021	6	1.947	0.212
										Control vs. Formalin	0	-8.538	6	3.728	0.102
										Control vs. Formalin+E3330	0.374	-2.159	6	8.932	0.024
										E3330 vs. Formalin	0	-8.74	6	2.661	0.154
										E3330 vs. Formalin+E3330	0.217	-2.573	6	6.434	0.044
										Formalin vs. Formalin+E3330	0	6.053	6	0.313	0.596
	GDNF	1.3744 ± 0.20572	4	0.5844 ± 0.04735	4	2.7364 ± 0.41494	4	0.4025 ± 0.05918	4	Control vs. E3330	0.134	3.742	6	19.625	0.004
										Control vs. Formalin	0.007	-2.941	6	2.287	0.181
										Control vs. Formalin+E3330	0.054	4.54	6	15.199	0.008
										E3330 vs. Formalin	0	-5.153	6	8.888	0.025
										E3330 vs. Formalin+E3330	0.945	2.4	6	0.08	0.786
										Formalin vs. Formalin+E3330	0	5.568	6	8.397	0.027
Anti-inflammatory marker	IL-10	0.7854 ± 0.10679	4	0.796 ± 0.09495	4	0.6501 ± 0.13785	4	2.4037 ± 0.35117	4	Control vs. E3330	1	-0.074	6	0.003	0.958
										Control vs. Formalin	0.963	0.776	6	1.286	0.3
										Control vs. Formalin+E3330	0.001	-4.409	6	44.867	0.001
										E3330 vs. Formalin	0.955	0.872	6	2.345	0.177
										E3330 vs. Formalin+E3330	0.001	-4.419	6	107.919	0
										Formalin vs. Formalin+E3330	0	-4.648	6	82.347	0

## Sheet: Protein expression
Proteins level by using ELISA	Control		E3330		Formalin		Formalin+E3330		Comparasion	One-Way Anova	t-test
	Mean ± SEM	Number of rat	Mean± SEM	Number of rat	Mean± SEM	Number of rat	Mean± SEM	Number of rat		P value	t-value	df	F	Sig.
APE1	1.5962 ± 0.10095	5	1.6600 ± 0.27667	5	0.313 ± 0.04883	5	1.6234 ± 0.47774	5	Control vs. E3330	0.998	-0.217	8	2.946	0.124
									Control vs. Formalin	0.025	11.442	8	0.209	0.66
									Control vs. Formalin+E3330	1	-0.056	8	2.801	0.133
									E3330 vs. Formalin	0.018	4.794	8	4.436	0.068
									E3330 vs. Formalin+E3330	1	0.066	8	0.463	0.515
									Formalin vs. Formalin+E3330	0.022	-2.729	8	3.345	0.105
NF-ĸB	54.6122 ± 2.10573	5	44.8448 ± 2.88773	5	71.4500 ± 4.70160	5	55.484 ± 1.25505	5	Control vs. E3330	0.026	2.733	8	0.257	0.626
									Control vs. Formalin	0	-5.658	8	0.046	0.836
									Control vs. Formalin+E3330	0.992	-0.356	8	0.486	0.506
									E3330 vs. Formalin	0	-7.448	8	0.14	0.718
									E3330 vs. Formalin+E3330	0.015	-3.379	8	1.229	0.3
									Formalin vs. Formalin+E3330	0	6.52	8	1.408	0.269
IL-6	9.2552 ± 0.67777	5	9.1317 ± 0.60771	5	14.5869 ± 1.5509	5	8.9579 ± 0.97078	5	Control vs. E3330	1	0.136	8	0.042	0.844
									Control vs. Formalin	0.01	-3.15	8	3.547	0.096
									Control vs. Formalin+E3330	0.997	0.251	8	0.97	0.354
									E3330 vs. Formalin	0.008	-3.275	8	4.243	0.073
									E3330 vs. Formalin+E3330	0.999	0.152	8	1.477	0.259
									Formalin vs. Formalin+E3330	0.006	3.077	8	1.268	0.293

## Sheet:  Dopamine and its Receptors
	Markers	Control		E3330		Formalin		Formalin+E3330		Comparasion	One-Way Anova	t-test
		Mean ± SEM	Number of rat	Mean± SEM	Number of rat	Mean± SEM	Number of rat	Mean± SEM	Number of rat		P value	t-value	df	F	Sig.
Dopamine level by HPLC	Conc.280	55.2813 ± 3.65521	4	65.6161 ± 4.44204	4	29.9896 ± 4.75076	4	97.999 ± 8.76581	4	Control vs. E3330	0.598	-1.797	6	0.694	0.437
										Control vs. Formalin	0.039	4.219	6	0.677	0.442
										Control vs. Formalin+E3330	0.001	-4.498	6	2.526	0.163
										E3330 vs. Formalin	0.004	5.478	6	0.012	0.917
										E3330 vs. Formalin+E3330	0.009	-3.295	6	1.539	0.261
										Formalin vs. Formalin+E3330	0	-6.821	6	1.311	0.296
	Conc.210	220.6292 ± 13.81027	4	270.7577 ± 14.61224	4	103.7392 ± 11.04425	4	282.5835 ± 33.03472	4	Control vs. E3330	0.336	-2.493	6	0.123	0.737
										Control vs. Formalin	0.007	6.61	6	0.057	0.82
										Control vs. Formalin+E3330	0.184	-1.73	6	1.915	0.216
										E3330 vs. Formalin	0	9.118	6	0.712	0.431
										E3330 vs. Formalin+E3330	0.975	-0.327	6	1.595	0.253
										Formalin vs. Formalin+E3330	0	-5.134	6	2.467	0.167
Dopamine receptors by RT-PCR	DRD5	0.7179 ± 0.11428	4	0.5485 ± 0.03469	4	1.226 ± 0.15315	4	0.6105 ± 0.0639	4	Control vs. E3330	0.655	1.418	6	9.518	0.022
										Control vs. Formalin	0.019	-2.659	6	0.851	0.392
										Control vs. Formalin+E3330	0.878	0.82	6	3.06	0.131
										E3330 vs. Formalin	0.003	-4.314	6	11.714	0.014
										E3330 vs. Formalin+E3330	0.972	-0.853	6	1.064	0.342
										Formalin vs. Formalin+E3330	0.005	3.709	6	5.739	0.054
	DRD2	1.4533 ± 0.21014	4	2.5103 ± 0.45519	4	0.2384 ± 0.1204	4	3.5764 ± 0.60525	4	Control vs. E3330	0.286	-2.108	6	1.573	0.256
										Control vs. Formalin	0.189	5.016	6	2.958	0.136
										Control vs. Formalin+E3330	0.012	-3.314	6	5.118	0.064
										E3330 vs. Formalin	0.008	4.825	6	3.638	0.105
										E3330 vs. Formalin+E3330	0.28	-1.408	6	0.638	0.455
										Formalin vs. Formalin+E3330	0	-5.409	6	8.39	0.027
	DRD1	1.4069 ± 0.18087	4	1.3226 ± 0.11829	4	2.5616 ± 0.40449	4	1.4442 ± 0.15253	4	Control vs. E3330	0.994	0.39	6	2.379	0.174
										Control vs. Formalin	0.024	-2.606	6	7.29	0.036
										Control vs. Formalin+E3330	1	-0.158	6	0.654	0.45
										E3330 vs. Formalin	0.016	-2.94	6	12.378	0.013
										E3330 vs. Formalin+E3330	0.984	-0.63	6	0.179	0.687
										Formalin vs. Formalin+E3330	0.03	2.585	6	8.712	0.026

## Sheet: Mitochondria Size
	Markers	Control		E3330		Formalin		Formalin+E3330		Comparasion	One-Way Anova	t-test
		Mean ± SEM	Number of rat	Mean± SEM	Number of rat	Mean± SEM	Number of rat	Mean± SEM	Number of rat		P value	t-value	df	F	Sig.
Electron Microscope quantification	Mitochondria diameter (nm)	229.7875 ± 6.41336	4	243.48 ± 20.47274	4	123.28 ± 2.38925	4	225.3775 ± 4.78779	4	Control vs. E3330	0.817	-0.638	6	22.162	0.003
										Control vs. Formalin	0	15.562	6	2.096	0.198
										Control vs. Formalin+E3330	0.992	0.551	6	0.072	0.797
										E3330 vs. Formalin	0	5.832	6	54.602	0
										E3330 vs. Formalin+E3330	0.663	0.861	6	40.436	0.001
										Formalin vs. Formalin+E3330	0	-19.081	6	5.344	0.06

## Sheet: Biochemical 
	Markers	Control		E3330		Formalin		Formalin+E3330		Comparasion	One-Way Anova	t-test
		Mean ± SEM	Number of rat	Mean± SEM	Number of rat	Mean± SEM	Number of rat	Mean± SEM	Number of rat		P value	t-value	df	F	Sig.
Oxidative stress markers	MDA	127.8352 ± 2.40751	4	127.1911 ± 1.06004	4	181.5953 ± 6.43114	4	146.2051 ± 5.17492	4	Control vs. E3330	1	0.245	6	1.613	0.251
										Control vs. Formalin	0	-7.829	6	8.337	0.028
										Control vs. Formalin+E3330	0.047	-3.219	6	1.611	0.251
										E3330 vs. Formalin	0	-8.347	6	17.828	0.006
										E3330 vs. Formalin+E3330	0.04	-3.6	6	4.013	0.092
										Formalin vs. Formalin+E3330	0	4.287	6	0.766	0.415
	Nitric Oxide in serum	65.8750 ± 1.97247	4	61.0714 ± 0.48357	4	124.7321 ± 1.48243	4	67.4107 ± 1.59969	4	Control vs. E3330	0.158	2.365	6	44.941	0.001
										Control vs. Formalin	0	-23.854	6	1.972	0.21
										Control vs. Formalin+E3330	0.884	-0.605	6	1.317	0.295
										E3330 vs. Formalin	0	-40.826	6	2.096	0.198
										E3330 vs. Formalin+E3330	0.047	-3.793	6	2.395	0.173
										Formalin vs. Formalin+E3330	0	26.283	6	0.019	0.895
	Nitric oxide in tissue	172.3074 ± 1.11946	4	133.6685 ± 1.40080	4	604.2304 ± 1.11717	4	172.8914 ± 0.59826	4	Control vs. E3330	0	21.548	6	1.506	0.266
										Control vs. Formalin	0	-273.103	6	0.033	0.861
										Control vs. Formalin+E3330	0.981	-0.46	6	1.742	0.235
										E3330 vs. Formalin	0	-262.63	6	1.504	0.266
										E3330 vs. Formalin+E3330	0	-25.75	6	15.811	0.007
										Formalin vs. Formalin+E3330	0	340.367	6	0.815	0.401
Anti-inflammatory Markers	GSH	67.3598 ± 2.97693	4	112.4015 ± 3.22721	4	47.8240 ± 2.84515	4	211.4669 ± 5.15988	4	Control vs. E3330	0	-10.259	6	0.025	0.879
										Control vs. Formalin	0.013	4.744	6	0.023	0.886
										Control vs. Formalin+E3330	0	-24.191	6	0.85	0.392
										E3330 vs. Formalin	0	15.01	6	0.09	0.775
										E3330 vs. Formalin+E3330	0	-16.278	6	0.632	0.457
										Formalin vs. Formalin+E3330	0	-27.772	6	1.028	0.35
	Catalase	6.0595 ± 0.57587	4	7.3448 ± 0.76048	4	3.3575 ± 0.4948	4	6.8966 ± 0.47312	4	Control vs. E3330	0.441	-1.347	6	2.139	0.194
										Control vs. Formalin	0.03	3.559	6	0.001	0.974
										Control vs. Formalin+E3330	0.748	-1.123	6	0.213	0.661
										E3330 vs. Formalin	0.002	4.395	6	10.052	0.019
										E3330 vs. Formalin+E3330	0.948	0.5	6	4.785	0.071
										Formalin vs. Formalin+E3330	0.005	-5.17	6	0.336	0.583
DPPH Radical Scavenging percentage	DPPH inhibition % after 3 min.	27.549 ± 0.54586	3	32.1569 ± 1.09172	3	19.4118 ± 0.44927	3	32.3529 ± 0.44927	3	Control vs. E3330	0.006	-3.775	4	2.616	0.181
										Control vs. Formalin	0	11.51	4	0.25	0.643
										Control vs. Formalin+E3330	0.005	-6.795	4	0.25	0.643
										E3330 vs. Formalin	0	10.796	4	3.863	0.121
										E3330 vs. Formalin+E3330	0.997	-0.166	4	3.863	0.121
										Formalin vs. Formalin+E3330	0	-20.368	4	0	1
	DPPH inhibition % after15 min.	65.3722 ± 0.32362	3	71.8447 ± 0.74152	3	51.7799 ± 2.52759	3	64.7249 ± 0.70532	3	Control vs. E3330	0.042	-8	4	3.226	0.147
										Control vs. Formalin	0.001	5.334	4	3.646	0.129
										Control vs. Formalin+E3330	0.986	0.834	4	1.362	0.308
										E3330 vs. Formalin	0	7.617	4	2.205	0.212
										E3330 vs. Formalin+E3330	0.026	6.957	4	0.057	0.823
										Formalin vs. Formalin+E3330	0.001	-4.933	4	2.385	0.197
	DPPH inhibition % after 30 min.	59.3851 ± 1.54359	3	68.2848 ± 0.42812	3	50 ± 1.22166	3	67.6375 ± 1.38252	3	Control vs. E3330	0.004	-5.556	4	2.268	0.207
										Control vs. Formalin	0.003	4.768	4	0.053	0.83
										Control vs. Formalin+E3330	0.006	-3.982	4	0	1
										E3330 vs. Formalin	0	14.125	4	5.263	0.083
										E3330 vs. Formalin+E3330	0.981	0.447	4	6.261	0.067
										Formalin vs. Formalin+E3330	0	-9.56	4	0.113	0.754
